# Supplementary material for: Identifying emerging trends in antimicrobial resistance using Salmonella surveillance data in poultry in Spain
Source: Transbound Emerg Dis. 2019 Sep 13;67(1):250–62. doi: 10.1111/tbed.13346 (PMC7028142; doi:10.1111/tbed.13346)
Supplement: Supplementary file 2 [file TBED-67-250-s002.csv]

Number and proportion of isolates retrieved from samples from broiler, laying hen and turkey belonging to each serotype found in Spain in 2011-2017 in the Spanish national surveillance program on AMR in Salmonella from poultry
Serotype	Frequency_Laying_hen	Percentage_Laying_hen	Frequency_Broiler	Frequency_Broiler	Frequency_Turkey	Percentage_Turkey
S. Enteritidis	216	20.38	22	2.88	0	0
S. Infantis	124	11.7	55	7.19	6	0.49
S. Corvallis	93	8.77	2	0.26	2	0.16
S. Ohio	84	7.92	5	0.65	0	0
S. Typhimurium	44	4.15	39	5.1	30	2.45
S. Kentucky	40	3.77	110	14.38	78	6.38
S. Mbandaka	32	3.02	11	1.44	1	0.08
S. Mikawasima	30	2.83	123	16.08	21	1.72
S. Livingstone	24	2.26	0	0	0	0
S. Agona	21	1.98	7	0.92	24	1.96
S. Typhimurium, monophasic	21	1.98	28	3.66	5	0.41
S. Altona	19	1.79	2	0.26	1	0.08
S. Havana	18	1.7	45	5.88	0	0
S. Cerro	16	1.51	6	0.78	0	0
S. Senftenberg	15	1.42	34	4.44	29	2.37
S. Hadar	13	1.23	21	2.75	160	13.09
S. Anatum	11	1.04	4	0.52	0	0
S. Kedougou	11	1.04	11	1.44	1	0.08
S. Thompson	11	1.04	7	0.92	0	0
S. Virchow	11	1.04	63	8.24	1	0.08
S. Montevideo	10	0.94	11	1.44	8	0.65
S. Newport	10	0.94	9	1.18	3	0.25
S. Tennessee	9	0.85	2	0.26	6	0.49
S. Braenderup	8	0.75	1	0.13	0	0
S. London	8	0.75	7	0.92	136	11.13
S. Rissen	8	0.75	8	1.05	1	0.08
S. Coeln	7	0.66	2	0.26	2	0.16
S. Dabou	7	0.66	0	0	1	0.08
S. Albany	6	0.57	2	0.26	0	0
S. Kottbus	6	0.57	2	0.26	0	0
S. Yovokome	6	0.57	0	0	0	0
S. Bovismorbificans	5	0.47	1	0.13	0	0
S. Bredeney	5	0.47	5	0.65	35	2.86
S. Derby	5	0.47	4	0.52	628	51.39
Other serovars	4	0.38	3	0.39	5	0.41
S. Idikan	4	0.38	0	0	0	0
S. Muenchen	4	0.38	10	1.31	15	1.23
S. Schwarzengrund	4	0.38	0	0	1	0.08
S. 1,4,[5],12:i:-	3	0.28	0	0	0	0
S. 4,12:b:-	3	0.28	2	0.26	1	0.08
S. Brandenburg	3	0.28	0	0	2	0.16
S. Gaminara	3	0.28	1	0.13	0	0
S. Goldcoast	3	0.28	4	0.52	3	0.25
S. Hindmarsh	3	0.28	0	0	0	0
S. Isangi	3	0.28	0	0	1	0.08
S. Meleagridis	3	0.28	0	0	0	0
S. Offa	3	0.28	1	0.13	0	0
S. Toulon	3	0.28	6	0.78	0	0
S. 6,7:b:-	2	0.19	0	0	0	0
S. Bardo	2	0.19	7	0.92	0	0
S. Butantan	2	0.19	0	0	0	0
S. Chester	2	0.19	0	0	0	0
S. Cubana	2	0.19	0	0	0	0
S. enterica subsp. diarizonae	2	0.19	0	0	0	0
S. Give	2	0.19	0	0	0	0
S. Hessarek	2	0.19	0	0	0	0
S. Miami	2	0.19	0	0	0	0
S. Minnesota	2	0.19	0	0	0	0
S. Napoli	2	0.19	1	0.13	0	0
S. Soerenga	2	0.19	0	0	0	0
S. Worthington	2	0.19	1	0.13	0	0
S. 1,3,19:-:-	1	0.09	3	0.39	0	0
S. 1,3,19:i:-	1	0.09	0	0	0	0
S. Adelaide	1	0.09	0	0	0	0
S. Aflao	1	0.09	0	0	0	0
S. Agama	1	0.09	0	0	0	0
S. Banana	1	0.09	0	0	0	0
S. Bareilly	1	0.09	0	0	0	0
S. Ealing	1	0.09	0	0	0	0
S. Emek	1	0.09	0	0	0	0
S. enterica subsp. arizonae	1	0.09	4	0.52	0	0
S. enterica subsp. enterica	1	0.09	1	0.13	3	0.25
S. enterica subsp. salamae	1	0.09	1	0.13	0	0
S. II 41:z10:z6	1	0.09	1	0.13	0	0
S. IIIb	1	0.09	2	0.26	0	0
S. Indiana	1	0.09	2	0.26	1	0.08
S. Lexington	1	0.09	0	0	1	0.08
S. Lille	1	0.09	0	0	0	0
S. Lisboa	1	0.09	0	0	0	0
S. Llandoff	1	0.09	5	0.65	0	0
S. Manchester	1	0.09	1	0.13	0	0
S. Menden	1	0.09	1	0.13	0	0
S. Mishmarhaemek	1	0.09	2	0.26	0	0
S. Ndolo	1	0.09	2	0.26	0	0
S. Panama	1	0.09	1	0.13	0	0
S. Paratyphi	1	0.09	0	0	0	0
S. Poona	1	0.09	1	0.13	1	0.08
S. Ughelli	1	0.09	0	0	0	0
S. Veneziana	1	0.09	0	0	0	0
Salmonella spp.	1	0.09	0	0	0	0
S. Alachua	1	0.09	0	0	0	0
S. Barranquilla	1	0.09	0	0	0	0
S. Liverpool	1	0.09	1	0.13	0	0
S. Stanleyville	1	0.09	1	0.13	0	0
S. Yoruba	1	0.09	0	0	0	0
S. 4,12:d:-	0	0	1	0.13	0	0
S. 6,7:-:1,5	0	0	16	2.09	0	0
S. Abony	0	0	1	0.13	0	0
S. Amsterdam	0	0	2	0.26	0	0
S. Bonariensis	0	0	0	0	1	0.08
S. Dembe	0	0	0	0	1	0.08
S. Denver	0	0	0	0	1	0.08
S. Dessau	0	0	1	0.13	0	0
S. Dublin	0	0	1	0.13	0	0
S. Gloucester	0	0	0	0	1	0.08
S. Grumpensis	0	0	1	0.13	0	0
S. IIIa	0	0	1	0.13	0	0
S. Jerusalem	0	0	1	0.13	0	0
S. Kampala	0	0	1	0.13	0	0
S. Kiambu	0	0	0	0	1	0.08
S. Muenster	0	0	3	0.39	0	0
S. Salford	0	0	1	0.13	0	0
S. Sandiego	0	0	1	0.13	0	0
S. Shoreditch	0	0	1	0.13	0	0
S. Szentes	0	0	2	0.26	0	0
S. Taksony	0	0	2	0.26	0	0
S. Uganda	0	0	2	0.26	0	0
S. Wien	0	0	0	0	1	0.08
S. Wilhelmsburg	0	0	1	0.13	0	0
S. Wisbech	0	0	0	0	1	0.08
S. Drac	0	0	8	1.05	0	0
S. Heidelberg	0	0	0	0	1	0.08
S. Langenhorn	0	0	1	0.13	0	0
S. Leeuwarden	0	0	1	0.13	0	0
S. Moero	0	0	1	0.13	0	0
S. Poeseldorf	0	0	0	0	1	0.08
S. Umbilo	0	0	1	0.13	0	0
